# Supplementary material for: Antileukemic, Antioxidant, Anti-Inflammatory and Healing Activities Induced by a Polyphenol-Enriched Fraction Extracted from Leaves of Myrtus communis L
Source: Nutrients. 2022 Nov 27;14(23):5055. doi: 10.3390/nu14235055 (PMC9740279; doi:10.3390/nu14235055)
Supplement: Supplementary file 1 [file nutrients-14-05055-s001.zip]

Archive with 4 entries (4 files):
- nutrients-1958133-supplementary file S1.pdf
- nutrients-1958133-supplementary file S2.pdf
- nutrients-1958133-supplementary file S3.pdf
- nutrients-1958133-supplementary file S4.pdf
